# Supplementary material for: Alpine Meadow Habitat Is Associated with Characteristic Flavor Formation in Bayinbuluke Sheep Meat Through Metabolic Reprogramming
Source: Foods. 2026 Jul 16;15(14):2515. doi: 10.3390/foods15142515 (PMC13407686; doi:10.3390/foods15142515)
Supplement: Supplementary file 1 [file foods-15-02515-s001.zip]

Archive with 1 entries (1 files):
- foods-4383702-supplementary.pdf
